# Supplementary material for: One-Year Visual and Refractive Outcomes of SmartPulse® Technology in Transepithelial Photorefractive Keratectomy for Myopic and Astigmatic Patients
Source: J Clin Med. 2024 Oct 17;13(20):6182. doi: 10.3390/jcm13206182 (PMC11508999; doi:10.3390/jcm13206182)
Supplement: Supplementary file 1 [file jcm-13-06182-s001.zip]

Archive with 1 entries (1 files):
- jcm-3200972-supplementary.xlsx
