# Supplementary material for: One-Year Visual and Refractive Outcomes of SmartPulse® Technology in Transepithelial Photorefractive Keratectomy for Myopic and Astigmatic Patients
Source: J Clin Med. 2024 Oct 17;13(20):6182. doi: 10.3390/jcm13206182 (PMC11508999; doi:10.3390/jcm13206182)
Supplement: Supplementary file 1 [file jcm-13-06182-s001.zip › jcm-3200972-supplementary.xlsx]

## Sheet: Sheet1
Age	Sex	central corneal thickness	preoperative subjective spherical error	preoperative astigmatism	postoperative spherical error 6mo	postoperative astigmatism 6mo	postoperative spherical error 12mo	postoperative astigmatism 12mo	KM preop	Kmax preop	Kmin preop
32	F	543 MICRON	-2,75		+0,50		+0,25		44.96 D	45.32D @107	44.60D @17
32	F	547 MICRON	-2,00		+0,75		+0,25		45.27 D	45.42D @96	45.11D @6
35	M	583 micron	-2,00	-0,50 AX20	+0,50	+0,25 ax 115	+0,25	+0,25 ax 115	43.45 D	44.26D @91	42.67D @ 1
35	M	580 MICRON	-3,00	-2,25 AX 10	+0,50	+0,75 ax 100		+0,75 ax 100	43.44 D	44.87 D@103	42.10D @ 13
34	F	560 micron	- 2,25	- 0,75, ax 160	+0,50		+0,25		43.84 D	44.06 D@81	43.63 D@171
34	F	572MICRON	- 2,00	- 1,00 ax 0	+0,50	+0,25 ax 20	+0,25	+0,25 ax 20	43.64 D	44.48 D@87	42.81 D@177
35	F	582 MICRON	-2,75		+0,25		+0,25		42.10 D	42.40 D@80	41.80 D@170
35	F	571 MICRON	-3,25		+0,75		+0,50		42.28 D	42.56 D@102	42.01 D@12
25	M	525 MICRON	-2,75	-0,50 ax 180	+0,75	+0,25 ax14	+0,50	+0,25 ax14	43.40 D	44.04D @90	42.77D @0
26	F	534 MICRON	-2,50		+0,50	+0,75 ax109	+0,25	+0,25 ax148	41.79 D	42.36D @103	41.23D @13
23	F	520 MICRON	-1,50		+0,25	-0,50 ax116	+0,25	-0,25 ax122	45.45 D	45.75D @86	45.12D @176
23	F	527 MICRON	-1,50		-0,75	-0,75 ax 50	-0,50	-0,50 ax 43	45.62 D	45.95D @80	45.29D @170
30	M	544 MICRON	-1,50	-0,50 AX 165	-0,50		-0,25		40.79 D	41.13 D@92	40.45D @2
30	M	544 MICRON	-1,75		+0,25				40.97D	41.42D @90	40.52D @0
28	M	530 MICRON	-3,00		+0,50	+0,50 ax45	+0,25	+0,50 ax60	46.60 D	47.08D @89	46.13D @179
28	M	533 MICRON	-1,75	-0,50 AX 10	+0,25	+0,50 ax128		+0,50 ax128	46.92 D	47.35D @ 111	46.49D @21
22	F	527 MICRON	-1,50	-1,50 AX 15	-0,25	-0,25 ax130		-0,25 ax117	42.96 D	43.85D @105	42.10D @15
22	F	540 MICRON	-3,00	-0.50 AX 160	+0,25	+0,50 ax120		+0,50 ax113	43.06D	43.50D @73	42.63D @163
38	F	586 MICRON	-3,25		-0,50		-0,25		44.20D	44.41D @159	43.99D @69
38	F	584 MICRON	-2,25	-1,00 AX90	+0,25	-0,25 ax 15	+0,25		44.38D	44.50D @170	44.26D @80
38	F	530 MICRON	-2,25		-0,25				44.78D	44.92D @138	44.63D @48
38	F	530 MICRON	-2,50		+0,50		+0,25		44.90D	45.09D @98	44.70D @8
28	F	558 MICRON		-1,25 AX0	-0,50	-0,25 ax 167	-0,25		43.27D	44.00D @87	42.55D @177
23	F	578 MICRON	-3,25		+0,50		-0,25		43.92D	44.04D @63	43.80D @153
23	F	585 MICRON	-3,25		+0,75		+0,25		43.73D	43.85D @122	43.62D @32
27	M	584 MICRON		-1,75 AX180		-0,50 ax 20		-0,25 ax 9	46.19D	47.15D @93	45.23D @3
27	M	579 MICRON		-2,25 AX180	+0,50		-0,25		46.20D	47.32D @86	45.09D @176
24	M	516 MICRON	-3,25		-	-0,25 ax21	-	-	42.35D	42.51D @117	42.19D @27
24	M	513 MICRON	-3,00		+0,25	-0,50 ax21	+0,25		42.69D	42.81D @97	42.52D @7
35	M	525 MICRON	-5,25		+0,50	-0,75 ax 67		-0,50 ax 29	45.40D	45.76D @169	45.04D @79
35	M	519 MICRON	-5,25			-0,75 ax109	-0,25	-0,50 ax128	45.39D	45.78D @15	45.00D @105
47	F	530 MICRON	-3,25		+0,50		+0,25		44.40D	44.55D @82	44.25D @172
47	F	529 MICRON	-3,50		+0,25		-0,25		44.13D	44.52D @107	43.73D @17
26	F	556 MICRON	-2,25	-0,50 AX0	-0,50	-0,25 ax 109	-0,25		43.70D	44.37D @93	43.02D @3
26	F	550 MICRON	-2,75	-0,50 AX175	+0,50		+0,25		44.19D	44.70D @81	43.68D @171
30	M	549 MICRON	-1,75		+0,25		+0,25		45.27D	45.61D @94	44.93D @4
30	M	547 MICRON	-1,75		-0,25				45.16D	45.69D @90	44.62D @0
34	M	532 MICRON	-3,00	-0,50 AX20	+0,50	+0,50 ax50	+0,25		44.05D	44.83D @104	43.30D @14
34	M	526 MICRON	-2,25	-0,75 AX140	+0,50	-0,75 ax 3	+0,25	-0,50 ax 170	44.04D	44.78D @68	43.33D @158
53	M	622 MICRON	-3,00	-2,25 AX90	-0,75	-0,50 ax 103	+0,25	-0,50 ax 115	40.96D	42.61D @12	39.31D @102
23	F	514 MICRON	-5,25		+0,25	+0,25 ax 133		+0,25 ax 110	45.98D	46.21D @95	45.76D @5
23	F	522 MICRON	-5,00		-0,50	-0,75 ax 166	-0,25	-0,50 ax 180	46.05D	46.28D @96	45.82D @6
29	F	506 MICRON	-2,25	-0,25 AX 0	+0,50				45.27D	45.86D @92	44.69D @2
29	F	513 MICRON	-2,25	-0,50 AX 180	+0,50	+0,50 ax83	-0,25	+0,25 ax121	44.95D	45.50D @94	44.40D @4
24	F	575 MICRON	-2,50		+0,50		+0,25		41.63D	41.98D @83	41.29D @173
24	F	569 MICRON	-2,50		-0,25				41.55D	41.78D @83	41.31D @173
23	F	537 MICRON	-2,50	-0,75 AX175	+0,25	+0,75 ax103	+0,25	+0,25 ax92	43.01D	43.58D @95	42.46D @5
23	F	532 MICRON	-2,50	-0,75 AX165	+0,75	+0,50 ax177	+0,50	+0,25 ax6	43.31D	44.07D @78	42.59D @168
24	F	571 micron	-1,75		+0,25		-	-	45.52D	45.57D @62	45.48D @152
24	F	568 micron	-1,50		-0,25	-0,25 ax 1		-0,25 ax 17	45.44D	45.71D @85	45.17D @175
33	F	539 MICRON	-3,00		+0,25	-0,25 ax93	+0,25		43.56D	43.87D @93	43.26D @3
33	F	544 MICRON	-2,50	-0,50 AX 130	+0,75		+0,25		43.26D	43.46D @82	43.06D @172
31	M	610 MICRON	-0,75	-1,50 AX 175		-0,50 ax10		-0,25 ax32	41.76D	42.92D @94	40.66D @4
31	M	616 MICRON	-0,25	-1.75 AX 170	-0,50	+0,25 ax 100	-0,50		41.58D	42.65D @79	40.56D @169
29	F	570 micron	-2,00	-0,50 AX 29	-0,75	-0,25 ax48	-0,25		43.83D	44.28D @81	43.38D @171
29	F	563 micron	-2,00	-0,50 AX 166	-0,50	+0,25 ax166		+0,25 ax14	44.72D	45.46D @98	43.98D @8
43	M	567 MICRNM	-2,00	-1,75 AX40	-0,50	+0,50 ax 123		+0,50 ax 123	43.92D	44.39D @116	43.47D @26
29	M	564 MICRON	-1,75	-0.25 AX 180	-0,50	-0,25 ax178	-0,25	-0,25 ax16	43.13D	43.50D @87	42.77D @177
29	M	570 MICRON	-2,00	-0,50 AX 0	-0,25	-0,25 ax12		-0,25 ax27	42.96D	43.25D @89	42.67D @179
25	M	548 MICRON	-0,50	-1.75 AX 5	+0,75	-0,50 ax78	+0,50	-0,50 ax104	43.73 D	44.78D @97	42.73D @7
25	M	535 MICRON	-1,25	-0,75 AX 10		-0,25 ax103	+0,25	-0,25 ax120	43.29D	43.95D @85	42.65D @175
28	M	562 MICRON	-1,25		-0,25	-0,25 ax27	-0,25		43.49D	43.78D @93	43.21D @3
28	M	556 MICRON	-1,50		+0,25	-0,25 ax88	+0,25		42.94D	43.11D @82	42.77D @172
32	F	573 MICRON	-1,50	-0,25 AX 153	+0,50	+0,25 ax57		+0,25 ax57	45.16D	45.73D @90	44.59D @0
32	F	576 MICRON	-1,00		+0,75		+0,25		45.21D	45.53D @128	44.89D @38
34	F	541 MICRON		-1,75 AX 5	+0,75	+0,50 ax13	+0,50	+0,25 ax7	42.20D	43.21D @91	41.23D @1
24	F	565 MICRON	-1,25		+0,75	-0,50 ax168	+0,25	-0,25 ax143	43.60D	43.87D @91	43.33D @1
24	F	563 MICRON	-1,25		+0,50	-0,50 ax31	+0,25		44.19D	44.43D @91	43.95D @1
29	M	520 MICRON	-2,50	-3,50 AX 10	+0,50	+0,75 ax 115	+0,25	+0,50 ax 137	43.23D	45.43D @96	41.24D @6
23	F	551 MICRON	-1,50		+0,25	-0,50 ax164		-0,25 ax183	42.46D	42.84D @97	42.09D @7
23	F	554 MICRON	-1,75			+1,00 ax106		+0,50 ax135	42.67D	43.23D @95	42.12D @5
26	F	534 MICRON	-2,75		-0,50	-0,50 ax 172	-0,25		40.31D	40.57D @90	40.06D @0
26	F	525 MICRON	-2,75	-0,50 AX180	-0,25	-1,00 ax5		+0,25 ax102	40.57D	41.23D @90	39.86D @0
25	M	523 MICRON	-1,25	-0,75 AX5	+0,25	-0,75 ax 87	+0,25	-0,25 ax 114	43.40D	43.90D @94	42.90D @4
25	M	537 MICRON	-1,50	-0,50 AX155	-0,50	-0,25 ax12	-0,25		43.32D	43.88D @80	42.77D @170
20	F	559 MICRON	-1,75		+0,25	+0,25 ax13		+0,25 ax25	45.04D	45.11D @8	44.96D @98
20	F	551 MICRON	-1,50		+0,50	-0,50 ax11	+0,25	-0,25 ax32	44.94D	45.41D @103	44.48D @13
28	F	554 MICRON	-1,50	-2,50 AX175		-0,25 ax28			46.08D	47.69D @86	44.56D @176
28	F	552 MICRON	-1,50	-1,75 AX170	+0,50		+0,25		45.42D	46.61D @85	44.28D @175
25	F	537 MICRON	-2,25	-0,50 AX10		+0,25 ax3			43.20D	43.85D @103	42.56D @13
25	F	546 MICRON	-2,25	-0,50 AX165		+0,25 ax57			42.83D	43.48D @83	42.27D @173
32	F	595 MICRON	-1,50		+0,50		+0,25		41.52D	41.73D @55	41.31D @145
27	F	513 MICRON		-1,75 AX 160		+0,75 ax145		+0,25 ax167	43.05D	44.10D @76	42.01D @166
27	F	519 MICRON		-1,00 AX 25		-0,50 ax37		-0,25 ax50	43.08D	43.73D @95	42.42D @5
34	M	554 MICRON		-1,25 AX 110		-0,50 ax87		-0,25 ax102	43.90D	44.39D @45	43.42D @135
34	M	553 MICRON		-1,50 AX 50	+0,50	+0,50 ax160		+0,50 ax182	43.84D	44.65D @122	43.06D @32
22	M	533 MICRON	-1,75	-0,25 AX90	+0,75	-1,00 ax99	+0,50	-0,50 ax93	42.41D	42.49D @149	42.33D @59
22	M	534 MICRON	-1,50	-0,25 AX 80	+1,00	-1,25 ax79	+0,25	-0,50 ax61	41.93D	42.19D @171	41.67D @81
27	F	546 MICRON	-1,50	-1,00 AX 160		-0,25 ax29			43.70D	44.37D @79	43.05D @172
27	F	523 MICRON		-1,25 AX 110	+0,75		+0,25		42.52D	43.25D @26	41.80D @116
27	F	534 MICRON		-1,50 AX 50	+1,50		+0,50		42.59D	43.19D @134	42.01D @44
